# Supplementary material for: Dynamic and facilitated binding of topoisomerase accelerates topological relaxation
Source: Nucleic Acids Res. 2022 Apr 26;50(8):4659–68. doi: 10.1093/nar/gkac260 (PMC9071436; doi:10.1093/nar/gkac260)
Supplement: gkac260_Supplemental_Files [file gkac260_supplemental_files.zip]

Archive with 3 entries (3 files):
- caption.docx
- movie.m4v
- si_rev.pdf
